# Supplementary material for: Mutations in the Arabidopsis ROL17/isopropylmalate synthase 1 locus alter amino acid content, modify the TOR network, and suppress the root hair cell development mutant lrx1
Source: J Exp Bot. 2019 Feb 8;70(8):2313–23. doi: 10.1093/jxb/ery463 (PMC6463047; doi:10.1093/jxb/ery463)
Supplement: Supplementary Table S1 [file ery463_suppl_supplementary_table_s1.xlsx]

## Sheet: raw data
														Average	Stdev	Average	Stdev	T Test		rol17/Col	Stdev/Col	log 2		metabolite	log2	T Test
samplenameFull		Col-0_WT_control_a	Col-0_WT_control_b	Col-0_WT_control_c	Col-0_WT_control_d			Col-0_rol17_control_a	Col-0_rol17_control_b	Col-0_rol17_control_c	Col-0_rol17_control_d			Col		rol17								Pipecolate	-2.02254	0.00771529
Valine		0.00709579	0.00695056	0.00855294	0.00891588			0.0210437	0.0239363	0.0247588	0.0217885		Valine	0.00787879	0.00100079	0.0228818	0.00175207	3.53099e-05		2.90423	0.222378	1.53816		U1510.2/217	-1.54115	0.238909
Raffinose		0.00785763	0.00669997	0.00797756	0.0105242			0.00569047	0.00544791	0.00650121	0.00557353		Raffinose	0.00826485	0.00161266	0.00580328	0.000475712	0.0502265		0.702164	0.0575585	-0.510121		U2754.4/193	-1.3841	0.20385
Agmatine(-NH3)		0.00345248	0.00423456	0.00516254	0.00475311			0.00276103	0.00268796	0.00292204	0.00245302		Agmatine(-NH3)	0.00440067	0.000737406	0.00270601	0.000194958	0.0160373		0.614909	0.044302	-0.701556		Glycerate	-1.06982	0.00909595
Putrescine		0.000828763	0.00083678	0.000851934	0.00088381			0.00111072	0.00125447	0.0010623	0.00103229		Putrescine	0.000850322	2.43054e-05	0.00111495	9.84699e-05	0.0102239		1.31121	0.115803	0.390895		Urate	-1.02811	0.00655749
Glycerate		0.267087	0.308408	0.384174	0.408417			0.159816	0.188217	0.161593	0.142099		Glycerate	0.342022	0.0656513	0.162931	0.0190162	0.00909595		0.476378	0.0555995	-1.06982		Galactinol	-0.973131	0.00741056
Galactinol		0.00151552	0.00142387	0.00178144	0.00216136			0.000897035	0.000566206	0.00113349	0.000909052		Galactinol	0.00172055	0.000330698	0.000876446	0.000233672	0.00741056		0.509399	0.135812	-0.973131		U1028.7/102	-0.914892	0.268343
U2282.4/349		0.000130925	7.19923e-05	0.000195723	0.000175982			8.57904e-05	0.000120129	0.000230869	0.000306921		U2282.4/349	0.000143656	5.49357e-05	0.000185927	0.000101679	0.499893		1.29426	0.707799	0.372123		Phosphate	-0.855175	0.0040654
Myo-Inositol		0.0526213	0.0520954	0.0574862	0.0634266			0.0586326	0.0551808	0.0539037	0.0494541		Myo-Inositol	0.0564074	0.00527131	0.0542928	0.00379413	0.5414		0.962513	0.0672629	-0.0551227		U1705.2/319[pentitol]	-0.823923	0.140975
Phosphate		0.228227	0.210578	0.2292	0.287698			0.14736	0.140976	0.116948	0.123026		Phosphate	0.238926	0.0336224	0.132078	0.0144174	0.0040654		0.552798	0.0603425	-0.855175		Glycosylsalicylate	-0.740431	0.00848938
Histidine		0.000598757	0.000379451	0.000542239	0.000316521			0.000299013	0.000445243	0.000443509	0.000439266		Histidine	0.000459242	0.000133027	0.000406758	7.18738e-05	0.520925		0.885715	0.156505	-0.175085		Agmatine(-NH3)	-0.701556	0.0160373
U2912.3/239		0.000147815	0.000150653	0.000144224	0.00026116			0.000289893	0.000207925	0.000352512	0.000171564		U2912.3/239	0.000175963	5.68588e-05	0.000255474	8.14507e-05	0.166353		1.45186	0.462885	0.537901		U1170.1/145	-0.685472	0.233604
U2659.3/204		0.000171872	0.000175694	0.000227979	0.000225732			0.000255762	0.000330512	0.000228118	0.000220275		U2659.3/204	0.000200319	3.06952e-05	0.000258667	5.02571e-05	0.104771		1.29127	0.250885	0.368793		a-Aminoadipate	-0.669813	0.276887
Glutamine		0.0740554	0.0616507	0.0722758	0.0869337			0.0558958	0.0706068	0.0934421	0.0854642		Glutamine	0.0737289	0.0103677	0.0763522	0.0165989	0.799277		1.03558	0.225134	0.0504397		U2148.2/319	-0.65452	0.504492
Glycosylsalicylate		4.22174e-05	3.43448e-05	4.14827e-05	4.31287e-05			3.37407e-05	1.90923e-05	2.14349e-05	2.22043e-05		Glycosylsalicylate	4.02934e-05	4.02246e-06	2.4118e-05	6.55018e-06	0.00848938		0.598561	0.162562	-0.740431		8MTO	-0.64633	0.330129
Pipecolate		0.000268286	0.000279651	0.000439629	0.000349009			7.89057e-05	8.51763e-05	8.42058e-05	8.06763e-05		Pipecolate	0.000334144	7.88558e-05	8.2241e-05	2.94668e-06	0.00771529		0.246125	0.00881859	-2.02254		U2122.2/364	-0.642837	0.0117309
U3048.1/354		0.00380771	0.00329915	0.00524833	0.00536608			0.00319867	0.00374796	0.00437923	0.00298565		U3048.1/354	0.00443032	0.00103472	0.00357788	0.00062333	0.21809		0.80759	0.140696	-0.308306		4MTB	-0.627092	0.325757
bis-glycerol-P		0.00169075	0.00163643	0.0019987	0.00219948			0.00172681	0.0015636	0.00161253	0.00152287		bis-glycerol-P	0.00188134	0.000265388	0.00160645	8.82149e-05	0.127403		0.853885	0.0468893	-0.227886		3-Hydroxy-3-methylglutarate	-0.542944	0.0770573
Spermidine													Spermidine	#DIV/0!	#DIV/0!	#DIV/0!	#DIV/0!	#DIV/0!		#DIV/0!	#DIV/0!	#DIV/0!		U3224.4/232	-0.529439	0.342554
Cycloeucalenol		0.00115812	0.00145254	0.00120825	0.00195466			0.00146798	0.00167975	0.00168294	0.00147349		Cycloeucalenol	0.00144339	0.000364303	0.00157604	0.000121622	0.531016		1.0919	0.0842615	0.126839		Raffinose	-0.510121	0.0502265
U2501.4/321		0.00149872	0.0015317	0.00169924	0.00198255			0.00229815	0.00199929	0.00202493	0.0020151		U2501.4/321	0.00167805	0.000221168	0.00208437	0.000142916	0.0263501		1.24214	0.0851677	0.312825		Nonanenitrile-9-methylthio	-0.489135	0.252971
Salicylate		0.000410569	0.000380762	0.000452807	0.000498619			0.000397609	0.000369762	0.00043214	0.000341487		Salicylate	0.000435689	5.13199e-05	0.000385249	3.87581e-05	0.171452		0.88423	0.0889582	-0.177506		U2552.9/204	-0.477496	0.186842
Urate		0.00166835	0.0019371	0.00243733	0.00180412			0.00110977	0.000961382	0.000878597	0.000898009		Urate	0.00196173	0.000335515	0.000961939	0.000104701	0.00655749		0.490354	0.053372	-1.02811		U1290/198	-0.447744	0.77403
3-Hydroxy-3-methylglutarate		0.00150433	0.00136692	0.0018958	0.0023249			0.00110682	0.00125324	0.00138297	0.00112466		3-Hydroxy-3-methylglutarate	0.00177299	0.000430798	0.00121692	0.000128484	0.0770573		0.686369	0.0724675	-0.542944		Threitol	-0.427338	0.0218963
Fumarate		1.96585	2.07354	2.26648	2.48165			2.96596	2.68869	2.73814	2.64668		Fumarate	2.19688	0.226956	2.75987	0.14239	0.00830487		1.25627	0.0648146	0.329145		U2251.5/361	-0.426819	0.305231
U1239.6/248		0.000392173	0.000452813	0.000460158	0.00047439			0.000703895	0.000677018	0.000744237	0.000658055		U1239.6/248	0.000444884	3.62639e-05	0.000695801	3.7368e-05	7.18558e-05		1.56401	0.0839949	0.645248		Glucose-6-P	-0.39594	0.0396874
Pentonate-3		0.00119517	0.000963468	0.00144116	0.00145982			0.00105804	0.00114547	0.00106994	0.00084493		Pentonate-3	0.0012649	0.000234366	0.00102959	0.000129055	0.143084		0.813971	0.102027	-0.29695		Linoleic acid	-0.388312	0.00230086
Homoserine		1.01107e-05	1.00204e-05	1.20571e-05	1.39073e-05			1.34673e-05	2.03619e-05	2.10691e-05	1.74764e-05		Homoserine	1.15239e-05	1.84597e-06	1.80937e-05	3.45359e-06	0.0230744		1.5701	0.29969	0.650859		U3363.3/296(sterol)	-0.380479	0.312512
U3164.5/264		0.00107207	0.00090829	0.00148322	0.00200803			0.00207269	0.00245968	0.00257061	0.00198427		U3164.5/264	0.0013679	0.000490518	0.00227181	0.000286885	0.0256574		1.6608	0.209726	0.731881		U2226.4/331	-0.376784	0.609394
U1559.4/217		0.000249761	0.000289848	0.000529041	0.000458242			0.000879262	0.000837142	0.000776924	0.000778805		U1559.4/217	0.000381723	0.000133432	0.000818033	4.94739e-05	0.00419884		2.143	0.129607	1.09963		Trehalose	-0.351878	0.284003
U1983.0/217		0.00110452	0.00361309	0.00404054	0.00487928			0.00477469	0.00610686	0.00419624	0.00469649		U1983.0/217	0.00340936	0.00162408	0.00494357	0.000816765	0.159778		1.45	0.239566	0.536054		Adenosine-5-P	-0.350915	0.0574019
Erythronate		0.00736249	0.00672434	0.00913683	0.00949734			0.00795011	0.00804387	0.00824007	0.00714626		Erythronate	0.00818025	0.00134637	0.00784508	0.000481289	0.66511		0.959027	0.0588355	-0.0603564		U1127.5/140	-0.349926	0.221785
U1377.7/306		5.10827e-05	4.5386e-05	5.64713e-05	5.33602e-05			6.09345e-05	5.99619e-05	5.77588e-05	6.38422e-05		U1377.7/306	5.1575e-05	4.68002e-06	6.06243e-05	2.52328e-06	0.0217807		1.17546	0.0489245	0.233224		U1970.1/453	-0.342438	0.340308
Threonate-lactone		0.00255029	0.00217586	0.00275353	0.00297293			0.00440606	0.00412632	0.00457149	0.00379924		Threonate-lactone	0.00261316	0.000338784	0.00422578	0.000338548	0.000522113		1.61712	0.129555	0.693424		U3048.1/354	-0.308306	0.21809
5-(methylthio)pentanenitrile		0.000810996	0.00134496	0.00211317	0.00233175			0.00155635	0.00149625	0.00130952	0.00140368		5-(methylthio)pentanenitrile	0.00165022	0.000701493	0.00144145	0.000108069	0.595972		0.873491	0.0654875	-0.195135		Ribulose-5-P	-0.307356	0.114223
U1154.3/156		0.000172121	0.000194953	0.000225549	0.000242341			0.000221752	0.000211343	0.000226681	0.000167902		U1154.3/156	0.000208741	3.13186e-05	0.00020692	2.67858e-05	0.932511		0.991275	0.128321	-0.0126429		Ascorbate	-0.3053	0.385895
U2180.8/204		0.0019016	0.00144176	0.00191234	0.00217293			0.00245181	0.00189709	0.00185728	0.0017007		U2180.8/204	0.00185716	0.000304021	0.00197672	0.000327875	0.612121		1.06438	0.176547	0.090014		U1947.7/450	-0.29838	0.554775
Asparagine		0.00969521	0.0074062	0.0107877	0.0107599			0.00757887	0.00830751	0.00913223	0.00838793		Asparagine	0.00966225	0.00158769	0.00835164	0.000635022	0.201211		0.864358	0.065722	-0.2103		Pentonate-3	-0.29695	0.143084
Threitol		0.000271686	0.000271891	0.000326281	0.000344418			0.000237458	0.000226938	0.000223894	0.000214685		Threitol	0.000303569	3.74366e-05	0.000225744	9.38748e-06	0.0218963		0.743633	0.0309237	-0.427338		U2942.2/556	-0.291226	0.267754
Campesterol		0.0222319	0.0205762	0.0280017	0.0269603			0.0292847	0.023806	0.0269163	0.0213708		Campesterol	0.0244425	0.00359825	0.0253445	0.00347146	0.730639		1.0369	0.142025	0.0522767		Erythritol	-0.272945	0.0903659
beta-Sitosterol		0.117259	0.110173	0.146795	0.142924			0.15259	0.126263	0.141219	0.113946		beta-Sitosterol	0.129288	0.0182802	0.133504	0.0169192	0.746536		1.03261	0.130864	0.0463008		Citrate	-0.266393	0.157437
U2138.9/319		0.000258201	0.000330347	0.000357849	0.000365107			0.000546145	0.000641989	0.000646133	0.000583975		U2138.9/319	0.000327876	4.88031e-05	0.00060456	4.81846e-05	0.000194189		1.84387	0.14696	0.882736		cis-sinapoyl-malate	-0.258234	0.420189
Methionine		0.0014901	0.0014425	0.00184004	0.00184992			0.00138681	0.00140109	0.0014465	0.00135085		Methionine	0.00165564	0.000219529	0.00139631	3.95757e-05	0.0972617		0.843367	0.0239036	-0.245768		Ribose-5-P	-0.256511	0.090547
Isoleucine		0.00240342	0.00237891	0.0029077	0.00295394			0.00303075	0.00314245	0.00329792	0.00297534		Isoleucine	0.00266099	0.000312297	0.00311162	0.000142325	0.0556834		1.16934	0.0534857	0.2257		Fructose-6-P	-0.251849	0.159227
Threonate		0.0147752	0.0126125	0.0163916	0.0195197			0.0204411	0.0168403	0.019246	0.0180802		Threonate	0.0158247	0.00290943	0.0186519	0.0015452	0.152267		1.17865	0.0976446	0.23714		Tyramine	-0.250886	0.0296403
Inositol-scyllo		0.00037942	0.000375475	0.000491954	0.000474309			0.000436308	0.00045325	0.000440896	0.000388959		Inositol-scyllo	0.000430289	6.14615e-05	0.000429853	2.81862e-05	0.990299		0.998987	0.0655052	-0.00146251		Methionine	-0.245768	0.0972617
2-4-dihydroxybutanoate		0.000570359	0.000514851	0.000696862	0.00077159			0.00051218	0.000613784	0.000666383	0.000547935		2-4-dihydroxybutanoate	0.000638416	0.000116978	0.000585071	6.8625e-05	0.468176		0.916442	0.107493	-0.125885		U1952.1/217	-0.244931	0.171355
Pentonate-4		0.00124829	0.00108238	0.00145063	0.00198301			0.00135393	0.00123331	0.00120848	0.00109168		Pentonate-4	0.00144108	0.000391414	0.00122185	0.000107547	0.349722		0.847871	0.0746298	-0.238083		Alanine	-0.244333	0.0484781
Inositol-P-glycerol		0.000178995	0.00023198	0.000314151	0.000105462			0.000352863	0.000378389	0.00032676			Inositol-P-glycerol	0.000207647	8.79355e-05	0.000352671	2.5815e-05	0.0400023		1.69842	0.124322	0.764189		Stigmasterol	-0.23943	0.428089
Sucrose		0.550281	0.52556	0.703355	0.771165			0.713342	0.702579	0.713265	0.661107		Sucrose	0.63759	0.118801	0.697573	0.0248313	0.390472		1.09408	0.0389456	0.129716		Pentonate-4	-0.238083	0.349722
Mannitol		0.00199725	0.00176819	0.00216955	0.00226725			0.00202051	0.00179908	0.00185446	0.00152589		Mannitol	0.00205056	0.000218848	0.00179999	0.00020553	0.146307		0.877801	0.100231	-0.188033		U2670.9/284	-0.22976	0.516099
U2110.8/319		0.00111349	0.0012623	0.00148635	0.00156635			0.00167732	0.00153826	0.00161068	0.0014688		U2110.8/319	0.00135712	0.000207222	0.00157376	9.01183e-05	0.125984		1.15963	0.066404	0.213669		bis-glycerol-P	-0.227886	0.127403
U3041.1/361		0.000105032	0.000255571	0.000340963	0.00033394			0.000282273	0.000385239	0.000298618	0.000281584		U3041.1/361	0.000258876	0.000109623	0.000311929	4.95038e-05	0.425577		1.20493	0.191226	0.268952		Asparagine	-0.2103	0.201211
Glucose-6-P		0.0412546	0.0391318	0.045734	0.0533746			0.0354356	0.0342937	0.0339939	0.0326919		Glucose-6-P	0.0448737	0.00630006	0.0341038	0.00112772	0.0396874		0.759994	0.0251309	-0.39594		Leucine	-0.20432	0.0622188
Lyxonate		0.00102201	0.000967195	0.00118167	0.00128847			0.00126926	0.00127647	0.00125675	0.00110322		Lyxonate	0.00111484	0.000147233	0.00122642	8.25406e-05	0.246598		1.10009	0.0740381	0.137623		5-(methylthio)pentanenitrile	-0.195135	0.595972
Erythritol		0.00112706	0.00110315	0.00134366	0.00147735			0.00108269	0.0010493	0.00106501	0.000983525		Erythritol	0.0012628	0.000179334	0.00104513	4.32761e-05	0.0903659		0.827628	0.0342699	-0.272945		5-Ethyl-Glucopyranoside	-0.193178	0.196045
Linoleic acid		0.0032489	0.00301227	0.00302856	0.00348167			0.00248717	0.00232835	0.00259447	0.00234764		Linoleic acid	0.00319285	0.000220728	0.00243941	0.000125274	0.00230086		0.764023	0.0392358	-0.388312		Mannitol	-0.188033	0.146307
U2190.1/409		0.000224578	0.000216753	0.000174643	0.000235435			0.000206393	0.000274436	0.000258479	0.000188848		U2190.1/409	0.000212852	2.65997e-05	0.000232039	4.09052e-05	0.466226		1.09014	0.192176	0.124513		gamma-Tocopherol	-0.182981	0.355057
myo-Inositol-1-P		0.00582494	0.00720195	0.00881655	0.0100461			0.00908887	0.0085354	0.00834355	0.00714644		myo-Inositol-1-P	0.0079724	0.00184555	0.00827857	0.000818227	0.776297		1.0384	0.102633	0.0543674		U1947.7/204	-0.181617	0.36097
U1874.5/275		0.000977041	0.000910285	0.00113339	0.00123409			0.00121342	0.00110117	0.00117677	0.00100146		U1874.5/275	0.0010637	0.000147122	0.00112321	9.36552e-05	0.524818		1.05594	0.0880466	0.0785292		Salicylate	-0.177506	0.171452
Nonanenitrile-9-methylthio			0.000112234	0.00020735	0.000150558			7.20879e-05	0.000153228	8.9343e-05	0.000131945		Nonanenitrile-9-methylthio	0.000156714	4.78557e-05	0.000111651	3.74318e-05	0.252971		0.712452	0.238855	-0.489135		5MTP	-0.176304	0.695729
a-Aminoadipate		0.000467696	0.000250792	0.000255879	0.000104926			0.000124401	0.000176214	0.000145646	0.000232169		a-Aminoadipate	0.000269823	0.000149333	0.000169608	4.68164e-05	0.276887		0.628588	0.173508	-0.669813		Histidine	-0.175085	0.520925
Alanine		0.0156487	0.0162041	0.0187082	0.0192531			0.013747	0.015506	0.0151013	0.0145832		Alanine	0.0174535	0.00179171	0.0147344	0.000758881	0.0484781		0.844206	0.0434801	-0.244333		Lysine	-0.175064	0.0779555
Arginine		0.00510165	0.00433285	0.00535553	0.00324336			0.00375847	0.00425926	0.00427722	0.00438731		Arginine	0.00450835	0.000948811	0.00417056	0.000280501	0.536992		0.925076	0.0622181	-0.112356		U3218.5/297	-0.173652	0.325848
Aspartate		0.10489	0.0975427	0.112314	0.113082			0.0946247	0.100175	0.100423	0.0946395		Aspartate	0.106957	0.00728283	0.0974654	0.00327324	0.0736432		0.911256	0.0306033	-0.134072		Proline	-0.152405	0.450995
b-aminoisobutyrate		0.000150051	0.000142402	0.000210884	0.000152793			0.00015614	0.000239048	0.000230122	0.000211507		b-aminoisobutyrate	0.000164033	3.15422e-05	0.000209204	3.71903e-05	0.114683		1.27538	0.226725	0.350929		Gluconate	-0.151894	0.296477
beta-Alanine		0.00331122	0.00352682	0.00443099	0.00486298			0.00400087	0.00497155	0.00447202	0.00423574		beta-Alanine	0.004033	0.000735854	0.00442005	0.000414943	0.403779		1.09597	0.102887	0.132207		Aconitate	-0.14519	0.380939
Cystein		9.12134e-05	0.000101278	0.00012714	0.000136125			0.000108893	0.000123692	0.000117461	0.000105013		Cystein	0.000113939	2.11599e-05	0.000113765	8.41716e-06	0.988519		0.998468	0.0738743	-0.00221125		U1093.1/228	-0.143257	0.73682
GABA		0.00449295	0.00354518	0.00465939	0.00463432			0.0038248	0.00479377	0.00548645	0.00416894		GABA	0.00433296	0.000530274	0.00456849	0.000731693	0.622582		1.05436	0.168867	0.076364		U1067.5/165	-0.140103	0.703534
Glutamate		0.222704	0.204696	0.237122	0.237058			0.210764	0.219992	0.224954	0.216287		Glutamate	0.225395	0.0153758	0.217999	0.00598968	0.422055		0.967188	0.0265741	-0.048132		U1194.6/188[Asn?	-0.137903	0.623447
Glycine		0.00219176	0.00166095	0.00217012	0.00251379			0.00838941	0.00291066	0.00299805	0.00306463		Glycine	0.00213416	0.000352445	0.00434069	0.00269988	0.200523		2.03391	1.26508	1.02426		Aspartate	-0.134072	0.0736432
Leucine		0.00242218	0.00244853	0.00293678	0.00277069			0.0021251	0.0023378	0.00244594	0.00227247		Leucine	0.00264454	0.000251118	0.00229533	0.000134149	0.0622188		0.867948	0.0507268	-0.20432		2-4-dihydroxybutanoate	-0.125885	0.468176
Lysine		0.00157495	0.00152875	0.00183599	0.00160792			0.00132433	0.00157147	0.00150001	0.00140358		Lysine	0.0016369	0.000136638	0.00144985	0.000108328	0.0779555		0.885728	0.0661787	-0.175064		U1530.2/314	-0.123677	0.152939
O-Acetyl-Serine		0.000664045	0.000625593	0.000747803	0.000820135			0.000749612	0.000817413	0.000819094			O-Acetyl-Serine	0.000714394	8.7021e-05	0.000795373	3.96392e-05	0.168563		1.11335	0.0554865	0.154911		U2939.6/191[galactinol]	-0.122889	0.617371
Phenylalanine		0.00217413	0.00209469	0.00250089	0.00262948			0.00240318	0.00243512	0.00243203	0.00234533		Phenylalanine	0.0023498	0.000256249	0.00240391	4.16202e-05	0.703469		1.02303	0.0177123	0.0328491		Citramalate	-0.121517	0.281958
Proline		0.0100486	0.00820724	0.0126337	0.0137694			0.010843	0.0101301	0.0104096	0.00879913		Proline	0.0111647	0.00251226	0.0100455	0.00088113	0.450995		0.89975	0.0789208	-0.152405		Arginine	-0.112356	0.536992
Serine		0.0260903	0.021723	0.0275707	0.0335151			0.0295938	0.0304732	0.030147	0.0284384		Serine	0.0272248	0.00487322	0.0296631	0.00089353	0.393379		1.08956	0.0328205	0.123751		Glucose	-0.110647	0.254018
Threonine		0.020445	0.0196832	0.0248789	0.0251581			0.0224432	0.0247298	0.0253576	0.0219386		Threonine	0.0225413	0.00287957	0.0236173	0.00167957	0.547988		1.04773	0.0745107	0.0672722		3-caffeoylquinate-trans	-0.109491	0.480633
Tryptophan		0.000370796	0.000491801	0.000646106	0.000446608			0.000321695	0.000528066	0.000520386	0.000601133		Tryptophan	0.000488828	0.000116131	0.00049282	0.000119747	0.963377		1.00817	0.244967	0.0117349		U2924.3/361	-0.0967769	0.570667
Tyrosine		0.00163935	0.00144318	0.00181929	0.000881794			0.00152506	0.00153036	0.00165015	0.00159743		Tyrosine	0.0014459	0.00040623	0.00157575	5.95422e-05	0.570254		1.0898	0.0411799	0.124069		U2007.8/216	-0.0945616	0.366212
alpha-Tocopherol		0.00754623	0.00706234	0.00974575	0.0112649			0.0113527	0.00864775	0.00952205	0.008052		alpha-Tocopherol	0.00890481	0.0019594	0.00939363	0.00143884	0.702706		1.05489	0.16158	0.0770974		U2968.1/435	-0.0887108	0.899606
Cholesterol		0.00165896	0.00135873	0.00165918	0.00257436			0.00154812	0.00165026	0.00129958	0.00234131		Cholesterol	0.00181281	0.000527072	0.00170982	0.000446005	0.775784		0.943188	0.24603	-0.0843829		Cholesterol	-0.0843829	0.775784
gamma-Tocopherol		0.000244876	0.000206075	0.000269767	0.000334012			0.000235087	0.000212154	0.00027264	0.000209211		gamma-Tocopherol	0.000263683	5.37141e-05	0.000232273	2.92919e-05	0.355057		0.880881	0.111088	-0.182981		Maltose	-0.080083	0.519088
Phytol-2		0.00771317	0.00681019	0.00791041	0.00846296			0.00895545	0.00678867	0.00824388	0.00638613		Phytol-2	0.00772418	0.000687016	0.00759353	0.00120877	0.858685		0.983086	0.156492	-0.0246105		Erythronate	-0.0603564	0.66511
Stigmasterol		0.00338305	0.00196689	0.00226845	0.00300099			0.00256161	0.00121449	0.00274511	0.00247425		Stigmasterol	0.00265484	0.00065133	0.00224887	0.00069876	0.428089		0.84708	0.263202	-0.23943		Myo-Inositol	-0.0551227	0.5414
3-caffeoylquinate-trans		0.000230054	0.000205777	0.00026536	0.000303819			0.000235531	0.000257657	0.000232372	0.000205999		3-caffeoylquinate-trans	0.000251252	4.2738e-05	0.00023289	2.11645e-05	0.480633		0.926915	0.084236	-0.109491		Digalactosylglycerol	-0.0546112	0.469387
4MTB		0.000127699	0.00066442	0.000819867	0.000686685			0.00034206	0.000289731	0.00017586	0.000680693		4MTB	0.000574668	0.000305782	0.000372086	0.000217123	0.325757		0.64748	0.377823	-0.627092		Glycerol-3-P	-0.0529956	0.6717
5MTP			7.39389e-05	0.000178979	0.000169507				0.000109841	0.000105757	0.000158234		5MTP	0.000140808	5.8104e-05	0.000124611	2.91897e-05	0.695729		0.884968	0.207301	-0.176304		U1857.2/245	-0.0493856	0.753883
8MTO		1.16715e-05	0.000148742	0.000147319	0.000126517			2.99348e-05	7.35456e-05	8.43962e-05	8.95671e-05		8MTO	0.000108562	6.53878e-05	6.93609e-05	2.71188e-05	0.330129		0.638903	0.249799	-0.64633		Glutamate	-0.048132	0.422055
2-Oxoglutarate		0.0381014	0.0338382	0.0475382	0.048512			0.0422049	0.0492606	0.043278	0.0424368		2-Oxoglutarate	0.0419975	0.00718547	0.044295	0.00334231	0.59144		1.05471	0.0795837	0.0768432		Shikimate	-0.0422148	0.744276
Aconitate		0.00810464	0.00673394	0.00951813	0.00988379			0.00847418	0.00781714	0.00825477	0.00641624		Aconitate	0.00856013	0.00143902	0.00774059	0.000924177	0.380939		0.904261	0.107963	-0.14519		U1958/217	-0.0422026	0.892853
Ascorbate		0.0524086	0.0301792	0.0782426	0.0553375			0.0432811	0.0448635	0.0338999	0.0528945		Ascorbate	0.054042	0.0196592	0.0437348	0.00779111	0.385895		0.809274	0.144168	-0.3053		Ethanolamine	-0.0361758	0.903051
Citramalate		0.00333708	0.00312663	0.00371641	0.00410013			0.00351275	0.0032515	0.00327395	0.0030885		Citramalate	0.00357006	0.000429457	0.00328168	0.000174817	0.281958		0.91922	0.0489676	-0.121517		Phytol-2	-0.0246105	0.858685
Citrate		0.28222	0.214587	0.303688	0.335631			0.219367	0.255281	0.245093	0.22483		Citrate	0.284031	0.0512339	0.236142	0.0168897	0.157437		0.831396	0.0594644	-0.266393		U1660.1/257	-0.0139429	0.921879
Dehydroascorbate		0.0108854	0.0113461	0.0127918	0.0135027			0.0134358	0.0138659	0.0139538	0.0121945		Dehydroascorbate	0.0121315	0.00122282	0.0133625	0.000810884	0.151815		1.10147	0.0668412	0.139434		U1154.3/156	-0.0126429	0.932511
Galactonate		0.0177135	0.0164537	0.0201385	0.0218968			0.0206608	0.0196816	0.0199012	0.0189784		Galactonate	0.0190506	0.00243695	0.0198055	0.000692858	0.587788		1.03962	0.0363693	0.0560622		U1043.9/142	-0.00780936	0.984839
Galacturonate		9.80358e-05	0.000116424	0.000125791	0.00015187				0.00015511	0.000131171	0.000125202		Galacturonate	0.00012303	2.24181e-05	0.000137161	1.58281e-05	0.373405		1.11485	0.128652	0.156855		Sinapinate-trans	-0.00661429	0.938179
Gluconate		0.014655	0.0130222	0.0172756	0.0185358			0.0135986	0.0151421	0.0142185	0.0141849		Gluconate	0.0158721	0.00249454	0.014286	0.000637738	0.296477		0.900068	0.0401797	-0.151894		Cystein	-0.00221125	0.988519
Glycolate		0.000717368	0.000521275	0.000659564	0.00103516			0.0015208	0.00246211	0.00254646	0.00116844		Glycolate	0.000733341	0.00021738	0.00192445	0.000685677	0.0346846		2.62423	0.935005	1.39189		Inositol-scyllo	-0.00146251	0.990299
Malate		1.35208	1.20891	1.51069	1.68522			1.64491	1.72436	1.60132	1.5863		Malate	1.43922	0.20515	1.63922	0.0619613	0.144541		1.13896	0.0430519	0.187722		Sinapinate-cis	-7.45337e-05	0.999186
Maleate		0.0046135	0.00351538	0.00414833	0.00521448			0.00479861	0.00477679	0.00499266	0.00405983		Maleate	0.00437292	0.000719239	0.00465697	0.000409751	0.524501		1.06496	0.0937019	0.0907942		U2377.5/292	0.00876358	0.95669
Malonate		0.00585921	0.00314297	0.00636336	0.00820342			0.00924762	0.00665529	0.00739943	0.00535002		Malonate	0.00589224	0.0020915	0.00716309	0.00162749	0.37668		1.21568	0.276209	0.281765		Tryptophan	0.0117349	0.963377
Nicotinate		0.000606258	0.000634264	0.000797426	0.000862084			0.000834206	0.000847295	0.000873689	0.00076122		Nicotinate	0.000725008	0.000124325	0.000829102	4.81424e-05	0.195591		1.14358	0.0664026	0.193553		U1992.6/204	0.0135901	0.925807
Pentonate			0.00220675	0.00365438	0.000176041			0.00021489	0.00359784	0.0032766	0.00328486		Pentonate	0.00201239	0.0017473	0.00259355	0.00159281	0.673598		1.28879	0.791499	0.366016		U2548.5/204	0.0137631	0.967355
Pyruvate		0.00660784	0.00515316	0.00846101	0.00598872			0.00617769	0.00769877	0.00713581	0.00606665		Pyruvate	0.00655268	0.00140493	0.00676973	0.000783574	0.798718		1.03312	0.119581	0.0470125		U1687.9/307	0.0214427	0.960808
Ribonate		0.00202554	0.00193958	0.00240707	0.0026253			0.00245579	0.00231347	0.00236598	0.00214456		Ribonate	0.00224937	0.000322626	0.00231995	0.000130862	0.706101		1.03138	0.0581769	0.0445707		Phenylalanine	0.0328491	0.703469
Shikimate		0.00671362	0.00631393	0.00805074	0.00880893			0.00754862	0.00725683	0.0075211	0.00669881		Shikimate	0.00747181	0.00116026	0.00725634	0.000394277	0.744276		0.971163	0.0527687	-0.0422148		U2030.4/140	0.0345797	0.894079
Sinapinate-cis		0.00702814	0.00656285	0.00689428	0.00699289			0.00620838	0.00744699	0.00733589	0.00648547		Sinapinate-cis	0.00686954	0.000212165	0.00686918	0.000615244	0.999186		0.999948	0.0895612	-7.45337e-05		Ribonate	0.0445707	0.706101
Sinapinate-trans		0.0628394	0.0575471	0.068268	0.0725042			0.0657361	0.0654537	0.068297	0.0604773		Sinapinate-trans	0.0652897	0.00650311	0.064991	0.00326968	0.938179		0.995426	0.0500796	-0.00661429		U1766.5/292	0.0454654	0.86086
Succinate		0.0862318	0.0826696	0.108954	0.114803			0.126782	0.129569	0.123912	0.120865		Succinate	0.0981644	0.0160802	0.125282	0.00374219	0.0398494		1.27625	0.0381217	0.351908		beta-Sitosterol	0.0463008	0.746536
U1766.5/292		0.000839098	0.000755837	0.000993077	0.00102307			0.000724571	0.00133894	0.000907109	0.000756071		U1766.5/292	0.00090277	0.000126847	0.000931673	0.000282959	0.86086		1.03202	0.313435	0.0454654		Pyruvate	0.0470125	0.798718
Arbutin		8.29333e-05	0.000234772	0.000108996	0.000128461			0.000570325	0.000380383	0.000410039	6.25472e-05		Arbutin	0.00013879	6.66504e-05	0.000355823	0.000212575	0.131375		2.56375	1.53163	1.35825		Glutamine	0.0504397	0.799277
beta-indole-3-acetonitrile		0.00526927	0.00761556	0.0107807	0.0116203			0.0101465	0.0106697	0.0093055	0.0094575		beta-indole-3-acetonitrile	0.00882146	0.00292941	0.0098948	0.00063308	0.521473		1.12167	0.071766	0.165654		Arabinose	0.0514744	0.69264
cis-sinapoyl-malate		0.00215766	0.00209347	0.00359335	0.00392989			0.00296196	0.00266078	0.00250567	0.00171629		cis-sinapoyl-malate	0.0029436	0.000954878	0.00246117	0.000531494	0.420189		0.836111	0.18056	-0.258234		Campesterol	0.0522767	0.730639
Ethanolamine		0.0150142	0.00682666	0.00978554	0.0101002			0.00732129	0.0118536	0.0119306	0.00958774		Ethanolamine	0.0104316	0.00339228	0.0101733	0.00219001	0.903051		0.975237	0.209939	-0.0361758		myo-Inositol-1-P	0.0543674	0.776297
Glycerol		0.0106313	0.00576832	0.00731585	0.00852711			0.00773647	0.0077063	0.00810083	0.011618		Glycerol	0.00806065	0.00205226	0.0087904	0.00189358	0.620046		1.09053	0.234917	0.125034		Galactonate	0.0560622	0.587788
Tyramine		0.00148685	0.00151266	0.00164818	0.00180408			0.00139542	0.00138444	0.00140365	0.00123843		Tyramine	0.00161294	0.000145751	0.00135548	7.84343e-05	0.0296403		0.84038	0.0486281	-0.250886		U2989.2/338(sinapoyl glucose)	0.0629217	0.762828
Adenosine-5-P		0.000287335	0.000228146	0.000262188	0.000327081			0.000183319	0.000225056	0.000229684	0.00022816		Adenosine-5-P	0.000276187	4.17067e-05	0.000216555	2.2241e-05	0.0574019		0.784087	0.0805285	-0.350915		Threonine	0.0672722	0.547988
Ethylphosphate		8.36254e-05	3.18388e-05	0.000122922				0.000143412	0.000890672	0.000790858	0.000596853		Ethylphosphate	7.94621e-05	4.56841e-05	0.000605449	0.000331301	0.0484915		7.61934	4.16929	2.92967		U3021.1/324	0.0722762	0.563379
Fructose-6-P		0.0765304	0.0762445	0.0989693	0.106154			0.0737794	0.0770408	0.0752633	0.0744865		Fructose-6-P	0.0894746	0.0153942	0.0751425	0.00140318	0.159227		0.839819	0.0156824	-0.251849		GABA	0.076364	0.622582
Glycerol-3-P		0.0330278	0.0336101	0.0399867	0.0431695			0.0402865	0.0340652	0.037431	0.0326088		Glycerol-3-P	0.0374485	0.00494801	0.0360979	0.00344613	0.6717		0.963933	0.092023	-0.0529956		2-Oxoglutarate	0.0768432	0.59144
Ribose-5-P		0.000940493	0.000801716	0.00103437	0.00106562			0.000729147	0.000905782	0.000871553	0.000709863		Ribose-5-P	0.00096055	0.00011849	0.000804086	9.89741e-05	0.090547		0.83711	0.103039	-0.256511		alpha-Tocopherol	0.0770974	0.702706
Ribulose-5-P		0.00409025	0.00438065	0.00567344	0.00579233			0.00366843	0.00449575	0.00424113	0.00370593		Ribulose-5-P	0.00498417	0.000873984	0.00402781	0.00040712	0.114223		0.808121	0.0816828	-0.307356		U1874.5/275	0.0785292	0.524818
5-Ethyl-Glucopyranoside		0.0263182	0.0237031	0.0303973	0.0331009			0.0270412	0.0248092	0.0253928	0.0220497		5-Ethyl-Glucopyranoside	0.0283799	0.00418252	0.0248232	0.00207658	0.196045		0.874677	0.0731707	-0.193178		U1852.8/245	0.0841986	0.958102
Arabinose		0.0126313	0.0121791	0.0164765	0.0164453			0.0155545	0.0152686	0.014968	0.0140382		Arabinose	0.0144331	0.00234885	0.0149573	0.000657886	0.69264		1.03632	0.0455818	0.0514744		U1474.3/262	0.0875088	0.659109
Digalactosylglycerol		0.00317755	0.00290073	0.00327171	0.00343062			0.00339382	0.00297409	0.00299028	0.00294768		Digalactosylglycerol	0.00319515	0.000222334	0.00307647	0.000212298	0.469387		0.962854	0.0664438	-0.0546112		U2180.8/204	0.090014	0.612121
Fructose		0.147445	0.150016	0.189527	0.186464			0.251603	0.233828	0.239503	0.229038		Fructose	0.168363	0.0227285	0.238493	0.00973068	0.00453979		1.41654	0.0577958	0.502371		Maleate	0.0907942	0.524501
Galactosylglycerol		0.000414788	0.000517964	0.00061019	0.000636235			0.000819191	0.000794044	0.000792937	0.000736827		Galactosylglycerol	0.000544794	0.000100431	0.00078575	3.47955e-05	0.0125398		1.44229	0.0638691	0.528359		U1415.0/255	0.113213	0.771255
Gentiobiose		0.00179922	0.00152494	0.00244709	0.00223885			0.00261301	0.00258818	0.00251682	0.00241179		Gentiobiose	0.00200252	0.000417497	0.00253245	9.0182e-05	0.0819565		1.26463	0.0450342	0.338714		U1904.4/273	0.113378	0.446124
Glucose		0.892254	0.824794	1.00876	0.981004			0.785107	0.874814	0.94351	0.829715		Glucose	0.926702	0.0841692	0.858286	0.0675963	0.254018		0.926173	0.0729429	-0.110647		Serine	0.123751	0.393379
Maltose		0.00790488	0.00738777	0.00999593	0.00962146			0.00800688	0.00799618	0.00858069	0.00844126		Maltose	0.00872751	0.00127536	0.00825625	0.000299615	0.519088		0.946003	0.03433	-0.080083		Tyrosine	0.124069	0.570254
Mannose		0.00150948	0.00135799	0.0018234	0.00182881			0.00169734	0.00185672	0.00188256	0.00183614		Mannose	0.00162992	0.000234834	0.00181819	8.27735e-05	0.209951		1.11551	0.0507838	0.157701		U2190.1/409	0.124513	0.466226
Rhamnose		0.000308373	0.000338081	0.000412811	0.000368237			0.000388375	0.000411424	0.000449565	0.000356755		Rhamnose	0.000356876	4.45855e-05	0.00040153	3.9086e-05	0.183554		1.12513	0.109523	0.170085		Glycerol	0.125034	0.620046
Ribose		0.00211589	0.0019739	0.00267678	0.00272693			0.00249457	0.00297068	0.0029725	0.00248139		Ribose	0.00237338	0.000384248	0.00272978	0.000279265	0.188734		1.15017	0.117666	0.201845		Cycloeucalenol	0.126839	0.531016
Trehalose		0.00305372	0.00288579	0.0014428	0.00197505			0.00173792	0.00194126	0.0021527	0.00150021		Trehalose	0.00233934	0.000762765	0.00183302	0.000279117	0.284003		0.783563	0.119314	-0.351878		U1729.0/273	0.127024	0.558087
Xylose		0.00577165	0.00562718	0.00708091	0.0076819			0.00884987	0.0083119	0.00819177	0.00753277		Xylose	0.00654041	0.00100335	0.00822158	0.000541068	0.0352441		1.25704	0.0827269	0.330035		Sucrose	0.129716	0.390472
Xylulose		0.00242123	0.00230647	0.00303502	0.00309486			0.00322373	0.00319657	0.00330686	0.00298188		Xylulose	0.00271439	0.000408209	0.00317726	0.000138446	0.104182		1.17052	0.0510043	0.227152		beta-Alanine	0.132207	0.403779
U1028.7/102		3.2312e-05	2.90059e-05	6.03482e-05	7.68244e-06			1.08553e-05	2.58187e-05	6.29589e-06	2.56344e-05		U1028.7/102	3.23371e-05	2.163e-05	1.71511e-05	1.00758e-05	0.268343		0.530384	0.311587	-0.914892		U1765.5/450	0.1374	0.332124
U1043.9/142		2.10369e-05		4.34715e-05	4.81347e-05			4.05457e-05	2.23191e-05	4.79918e-05	3.85235e-05		U1043.9/142	3.75477e-05	1.44877e-05	3.7345e-05	1.0813e-05	0.984839		0.994602	0.287981	-0.00780936		Lyxonate	0.137623	0.246598
U1067.5/165		0.000117522	0.00026079	0.000343025	0.000319783			0.000146594	0.000258547	0.000295705	0.000243923		U1067.5/165	0.00026028	0.000101271	0.000236192	6.35846e-05	0.703534		0.907454	0.244293	-0.140103		U2261.0/218	0.137655	0.746808
U1093.1/228		0.000276628	0.000341368	0.00011865	0.000192695			0.000150624	0.000150354	0.0002267	0.000313815		U1093.1/228	0.000232335	9.72038e-05	0.000210373	7.77586e-05	0.73682		0.905473	0.334683	-0.143257		Dehydroascorbate	0.139434	0.151815
U1127.5/140		0.000211488	0.000209392	0.000223841	0.000232013			8.92068e-05	0.000179656	0.000237538	0.000181506		U1127.5/140	0.000219183	1.06673e-05	0.000171977	6.13701e-05	0.221785		0.784624	0.279994	-0.349926		O-Acetyl-Serine	0.154911	0.168563
U1140.4/156		4.39331e-05	2.95588e-05	4.14048e-05	4.12641e-05				4.62234e-05	4.31039e-05			U1140.4/156	3.90402e-05	6.43881e-06	4.46637e-05	2.20583e-06	0.192406		1.14404	0.0565014	0.194141		Galacturonate	0.156855	0.373405
U1170.1/145		0.000167526	7.60033e-05	8.01695e-05	8.01354e-05			7.28123e-05	7.81066e-05	9.40045e-06	9.07854e-05		U1170.1/145	0.000100958	4.44213e-05	6.27762e-05	3.63741e-05	0.233604		0.621802	0.360288	-0.685472		U2053.6/321	0.157679	0.499145
U1194.6/188[Asn?		3.92367e-05	3.70099e-05	7.19473e-05	5.3944e-05			3.99999e-05	5.41694e-05	4.72309e-05	4.23106e-05		U1194.6/188[Asn?	5.05345e-05	1.61316e-05	4.59277e-05	6.26751e-06	0.623447		0.908839	0.124024	-0.137903		Mannose	0.157701	0.209951
U1290/198		0.000135094	0.000154356	0.000179434	0.000119914					2.03085e-06	0.000213819		U1290/198	0.000147199	2.56992e-05	0.000107925	0.000149757	0.77403		0.733189	1.01737	-0.447744		U2025.2/204	0.15954	0.565119
U1393/172		8.66667e-05	9.80103e-05	0.000103243	0.000103807			0.000198852	0.000189537	0.000146159	0.000172301		U1393/172	9.79316e-05	7.95049e-06	0.000176712	2.31485e-05	0.00390621		1.80445	0.236375	0.851555		U3054.2/361	0.163464	0.661845
U1415.0/255		2.61551e-05	2.60226e-05		4.33526e-05			4.56987e-05	3.26891e-05		2.49411e-05		U1415.0/255	3.18434e-05	9.96742e-06	3.4443e-05	1.04893e-05	0.771255		1.08163	0.329404	0.113213		beta-indole-3-acetonitrile	0.165654	0.521473
U1474.3/262		0.000143882	0.00019139	0.000201233	0.000248426			0.000244925	0.000170325	0.000207202	0.000211564		U1474.3/262	0.000196233	4.28688e-05	0.000208504	3.05244e-05	0.659109		1.06253	0.155552	0.0875088		U2764.1/361	0.167727	0.152858
U1510.2/217		4.32062e-05	5.26162e-06	1.36476e-05	1.27423e-05			8.03401e-06	7.31599e-06	4.87707e-06	5.49499e-06		U1510.2/217	1.87144e-05	1.67548e-05	6.43051e-06	1.48814e-06	0.238909		0.343612	0.0795181	-1.54115		U2070.7/361	0.169401	0.757144
U1530.2/314		3.89296e-05	4.16548e-05	4.7663e-05	4.39126e-05			3.82018e-05	4.15006e-05	4.02451e-05	3.80689e-05		U1530.2/314	4.304e-05	3.69449e-06	3.95041e-05	1.66241e-06	0.152939		0.917846	0.0386247	-0.123677		U1651.7/245	0.16956	0.610298
U1588.7/306		0.000126916	0.000118794	6.74787e-05	0.000217888			0.00029483	7.47194e-05	0.000135876	0.000168296		U1588.7/306	0.000132769	6.25501e-05	0.00016843	9.27693e-05	0.550542		1.2686	0.698727	0.343233		Rhamnose	0.170085	0.183554
U1592.8/217		0.00010631	0.000106198	0.000116172	0.000128853			9.90251e-05	0.000221796	0.000207887	6.41418e-05		U1592.8/217	0.000114383	1.072e-05	0.000148212	7.84492e-05	0.453568		1.29575	0.685845	0.37379		Malate	0.187722	0.144541
U1651.7/245		0.000372197	0.000483623	0.000448723	0.000383263			0.000374018	0.000496628	0.000719333	0.000308323		U1651.7/245	0.000421952	5.32056e-05	0.000474575	0.000180872	0.610298		1.12472	0.428657	0.16956		Nicotinate	0.193553	0.195591
U1660.1/257		0.00140344	0.00101006	0.00140707	0.00121741			0.00121648	0.00145698	0.00115664	0.00115944		U1660.1/257	0.0012595	0.000188405	0.00124738	0.000142424	0.921879		0.990382	0.11308	-0.0139429		U1140.4/156	0.194141	0.192406
U1667.0/408		1.30125e-05	1.97265e-05	1.89604e-05				0.000159296	4.21744e-05	0.000165478	4.65977e-05		U1667.0/408	1.72332e-05	3.67522e-06	0.000103386	6.81984e-05	0.0854066		5.99927	3.9574	2.58479		U1747.0/394	0.195543	0.174612
U1687.9/307		3.61319e-05	3.85386e-05	7.72822e-05	5.71628e-05			4.05227e-05	7.62405e-05		4.24218e-05		U1687.9/307	5.22789e-05	1.91358e-05	5.30617e-05	2.00959e-05	0.960808		1.01497	0.384398	0.0214427		U2069.4/204	0.201263	0.307147
U1698.0/304		0.000301576	0.000375822	0.000401106	0.000349027			0.00043043	0.000558655	0.000461256	0.000369529		U1698.0/304	0.000356883	4.25635e-05	0.000454968	7.89354e-05	0.0849735		1.27484	0.22118	0.350314		Ribose	0.201845	0.188734
U1705.2/319[pentitol]		0.000152742	0.00034746	0.000155932	0.000185213			9.85189e-05	0.000126223	0.000131718			U1705.2/319[pentitol]	0.000210337	9.25762e-05	0.00011882	1.77946e-05	0.140975		0.564904	0.0846008	-0.823923		U2507.8/321	0.202038	0.599955
U1729.0/273			2.52633e-05	3.71532e-05	3.88183e-05			3.86888e-05	4.01222e-05	3.7398e-05	3.11941e-05		U1729.0/273	3.37449e-05	7.39235e-06	3.68508e-05	3.93182e-06	0.558087		1.09204	0.116516	0.127024		U2588.9/535	0.202656	0.177603
U1747.0/394		0.000366941	0.000325996	0.00043874	0.000439791			0.000520236	0.0004257	0.000439317	0.000414323		U1747.0/394	0.000392867	5.61252e-05	0.000449894	4.79948e-05	0.174612		1.14516	0.122166	0.195543		U2291.2/204	0.204797	0.356277
U1765.5/450		0.00372369	0.00432171	0.00517382	0.00524299			0.00446072	0.00552323	0.00530473	0.00501832		U1765.5/450	0.00461556	0.000727347	0.00507675	0.000459791	0.332124		1.09992	0.0996178	0.1374		U2839.3/312	0.207599	0.545701
U1788.2/133		0.000224432	0.00032704	0.000238162	0.000394041			0.000706478	0.000451484	0.000598412	0.000483787		U1788.2/133	0.000295919	7.96714e-05	0.000560041	0.000116212	0.011917		1.89255	0.392714	0.92033		U2110.8/319	0.213669	0.125984
U1852.8/245		4.75663e-05	4.07832e-05	0.000631477	5.42631e-05			5.08255e-05	0.000667656	5.26915e-05	4.94381e-05		U1852.8/245	0.000193522	0.000292022	0.000205153	0.000308339	0.958102		1.0601	1.5933	0.0841986		U2779.9/361	0.216404	0.498328
U1857.2/245		0.000519201	0.000493113	0.000687212	0.000659228			0.000610941	0.000496949	0.000646182	0.000525304		U1857.2/245	0.000589688	9.771e-05	0.000569844	7.02706e-05	0.753883		0.966348	0.119166	-0.0493856		U2050.2/360	0.223361	0.693933
U1864.3/307(Ketohexose)		0.000149755	0.000149972	0.000224474	0.000215346			0.000218767		0.000222571			U1864.3/307(Ketohexose)	0.000184887	4.06132e-05	0.000220669	2.69011e-06	0.176061		1.19354	0.01455	0.255243		U2076.6/258	0.223414	0.502685
U1881.3/319		0.000147399	5.19882e-05					2.19767e-05	9.10892e-06	9.66676e-06	0.00105877		U1881.3/319	9.96938e-05	6.74658e-05	0.00027488	0.000522625	0.55405		2.75724	5.2423	1.46323		Isoleucine	0.2257	0.0556834
U1886.4/264		0.000816623	0.00146493	0.00222159	0.0016601			0.00211072	0.00180122	0.00195587	0.00164989		U1886.4/264	0.00154081	0.000579626	0.00187942	0.000198449	0.335736		1.21976	0.128795	0.286601		U2412.1/157	0.227058	0.493596
U1904.4/273		0.00207645	0.00147828	0.00177048	0.00167844			0.00217748	0.00160883	0.00178904	0.0020009		U1904.4/273	0.00175091	0.00024896	0.00189406	0.000247743	0.446124		1.08176	0.141493	0.113378		Xylulose	0.227152	0.104182
U1939.6/374		0.00100413	0.00091292	0.00110871	0.00107705			0.00130521	0.00152222	0.00133013	0.00109703		U1939.6/374	0.0010257	8.70087e-05	0.00131365	0.000173943	0.0367319		1.28073	0.169584	0.356964		U1377.7/306	0.233224	0.0217807
U1947.7/204		0.00298899	0.00350544	0.00394471	0.0041577			0.00294197	0.00275147	0.00292305	0.00425375		U1947.7/204	0.00364921	0.000517184	0.00321756	0.000696086	0.36097		0.881714	0.19075	-0.181617		Threonate	0.23714	0.152267
U1947.7/450		0.000341488	0.00016187	0.000332957				0.000394659	0.000173344	0.000201658	0.000137088		U1947.7/450	0.000278772	0.00010133	0.000226687	0.000115057	0.554775		0.813165	0.412729	-0.29838		U2279.8/290	0.246877	0.196462
U1952.1/217		0.00193742	0.00158604	0.00211037	0.00240824			0.00153897	0.00170305	0.00193993	0.00160439		U1952.1/217	0.00201051	0.000343355	0.00169658	0.000175691	0.171355		0.843856	0.0873862	-0.244931		U1864.3/307(Ketohexose)	0.255243	0.176061
U1958/217		0.000627626	0.000885479	0.00152867	0.00137765			0.000977177	0.00123106	0.000948929	0.00113485		U1958/217	0.00110486	0.000420282	0.001073	0.000133398	0.892853		0.971171	0.120738	-0.0422026		U3041.1/361	0.268952	0.425577
U1970.1/453		0.00730975	0.0031205	0.00420444	0.00452082			0.00400477	0.00366663	0.00395434	0.00348235		U1970.1/453	0.00478887	0.00178435	0.00377702	0.00024653	0.340308		0.788707	0.0514797	-0.342438		Malonate	0.281765	0.37668
U1992.6/204		0.0075898	0.00773638	0.0110629	0.00862229			0.00841557	0.00877409	0.00934704	0.00880599		U1992.6/204	0.00875283	0.00160614	0.00883567	0.000384125	0.925807		1.00946	0.0438858	0.0135901		U1886.4/264	0.286601	0.335736
U2005.3/245		0.00013093	0.00016057	0.000164511	0.000251343			0.000272166		0.000243478			U2005.3/245	0.000176839	5.1882e-05	0.000257822	2.02854e-05	0.0524116		1.45795	0.114711	0.543942		U2915.3/310	0.299951	0.359212
U2007.8/216		9.98124e-05	8.74574e-05	0.000100571				9.34029e-05	9.75785e-05	9.1151e-05	7.73072e-05		U2007.8/216	9.59471e-05	7.3621e-06	8.98599e-05	8.78195e-06	0.366212		0.936557	0.0915291	-0.0945616		U2087.6/321	0.302474	0.385648
U2015.1/331		0.000355462	0.000212929	0.000202676	0.000368201			0.000222354	0.00104402	0.000496846			U2015.1/331	0.000284817	8.91788e-05	0.000587739	0.000418304	0.335808		2.06356	1.46868	1.04514		U2882.1/332	0.302644	0.396589
U2025.2/204		0.000837751	0.00126503	0.00119156	0.000924058			0.000701701	0.00126243	0.00122773	0.00151979		U2025.2/204	0.0010546	0.000205832	0.00117791	0.000343164	0.565119		1.11693	0.325398	0.15954		U2501.4/321	0.312825	0.0263501
U2030.4/140		0.00111346	0.00101429	0.00098225	0.00129503			0.00132458	0.00122154	0.00135452	0.000611263		U2030.4/140	0.00110126	0.000140738	0.00112797	0.00034915	0.894079		1.02426	0.317047	0.0345797		Fumarate	0.329145	0.00830487
U2050.2/360		0.000225622	0.000412235		0.000307105			0.00026934		0.000466124			U2050.2/360	0.000314987	9.3556e-05	0.000367732	0.000139147	0.693933		1.16745	0.441755	0.223361		Xylose	0.330035	0.0352441
U2053.6/321		0.00326373	0.00453547	0.00466432	0.0060528			0.00575949	0.00498276	0.00601251	0.00390003		U2053.6/321	0.00462908	0.00114034	0.0051637	0.000949569	0.499145		1.11549	0.205131	0.157679		U2415.8/157	0.338339	0.258568
U2069.4/204		0.000715415	0.000658917	0.000762431	0.00104203			0.000920189	0.00100577	0.000994523	0.000734195		U2069.4/204	0.000794699	0.000170233	0.000913669	0.000125529	0.307147		1.1497	0.157958	0.201263		Gentiobiose	0.338714	0.0819565
U2070.7/361			0.000722624	0.000948349	0.00214077			0.0015388	0.00131897				U2070.7/361	0.00127058	0.000762011	0.00142889	0.000155437	0.757144		1.12459	0.122335	0.169401		U1588.7/306	0.343233	0.550542
U2076.6/258		0.000345511	0.00034203	0.000440246	0.000670938			0.000513914	0.000467568	0.000727516	0.000391004		U2076.6/258	0.000449682	0.000154363	0.000525	0.000144209	0.502685		1.16749	0.320692	0.223414		U1698.0/304	0.350314	0.0849735
U2076.9/204		0.00080264	0.00134974	0.00303407	0.00223227			0.00204532	0.00244448	0.00315055	0.00472082		U2076.9/204	0.00185468	0.00098239	0.00309029	0.00117917	0.160095		1.66622	0.635779	0.736575		b-aminoisobutyrate	0.350929	0.114683
U2087.6/321		0.000772971	0.00115172	0.00204104	0.00223885			0.00188066	0.00219393	0.00187713	0.00170013		U2087.6/321	0.00155115	0.00070191	0.00191296	0.000205397	0.385648		1.23326	0.132417	0.302474		Succinate	0.351908	0.0398494
U2122.2/364		0.000242721	0.000254491	0.00031828	0.000317266			0.000219266	0.000194523	0.000124421	0.000187268		U2122.2/364	0.00028319	4.02235e-05	0.000181369	4.03609e-05	0.0117309		0.640452	0.142523	-0.642837		U1939.6/374	0.356964	0.0367319
U2134.7/319		0.000113655	0.000208591	0.000264099	0.000332465			0.000399544	0.000420991	0.000276484	0.000406342		U2134.7/319	0.000229702	9.24772e-05	0.00037584	6.68396e-05	0.0465958		1.63621	0.290984	0.710355		U3173.6/338	0.362912	0.177672
U2148.2/319		0.000155517	5.11435e-05	6.50595e-05				8.61073e-05	2.89726e-05				U2148.2/319	9.05732e-05	5.66714e-05	5.754e-05	4.04003e-05	0.504492		0.635287	0.446052	-0.65452		Pentonate	0.366016	0.673598
U2226.4/331		0.000154831	0.000314091	0.000180134	0.000670307			0.000456643	0.000202549	0.000241529	0.000115389		U2226.4/331	0.000329841	0.000237491	0.000254028	0.000145006	0.609394		0.770153	0.439624	-0.376784		U2659.3/204	0.368793	0.104771
U2251.5/361		0.000117449	0.000191381	0.000287094	0.000152246				0.000140532	0.0001055	0.000171391		U2251.5/361	0.000187043	7.32195e-05	0.000139141	3.29675e-05	0.305231		0.7439	0.176257	-0.426819		U2282.4/349	0.372123	0.499893
U2261.0/218		7.0466e-05	0.000172024	0.000190724	9.11458e-05			8.25464e-05	0.000165393	0.000129365	0.000199552		U2261.0/218	0.00013109	5.9168e-05	0.000144214	5.01139e-05	0.746808		1.10012	0.382287	0.137655		U1592.8/217	0.37379	0.453568
U2271.6/249		9.55587e-05	0.000136293	6.26778e-05	0.000133227			0.000114359	0.000300517	0.000160369	0.000162051		U2271.6/249	0.000106939	3.48393e-05	0.000184324	8.05522e-05	0.151112		1.72363	0.753252	0.785452		Putrescine	0.390895	0.0102239
U2279.8/290		0.0016837	0.00202316	0.00213894	0.00284912			0.00262244	0.00261973	0.00267946	0.00239608		U2279.8/290	0.00217373	0.000489955	0.00257943	0.000125294	0.196462		1.18664	0.05764	0.246877		U2820.4/315	0.400339	0.491344
U2291.2/204		0.000424509	0.000402974	0.00051421	0.00066234			0.000449853	0.000682588	0.00060439	0.000572865		U2291.2/204	0.000501008	0.000117849	0.000577424	9.67502e-05	0.356277		1.15252	0.193111	0.204797		U2905.8/324	0.49146	0.0503106
U2372/421		0.000156481	0.000162463	0.000185664	0.000202307			0.00032319	0.00024099	0.000300729	0.000245049		U2372/421	0.000176729	2.1194e-05	0.00027749	4.08789e-05	0.00912011		1.57014	0.231309	0.650896		Fructose	0.502371	0.00453979
U2375.6/191		0.00014115	0.000112353	0.000352313	0.000388899			0.000310804	0.000403002	0.000377377	0.000351378		U2375.6/191	0.000248679	0.000142067	0.00036064	3.93453e-05	0.214204		1.45023	0.158217	0.536277		Galactosylglycerol	0.528359	0.0125398
U2377.5/292		0.00156561	0.00130146	0.00176145	0.00203682			0.00165963	0.0019137	0.00150946	0.00162315		U2377.5/292	0.00166633	0.00031069	0.00167649	0.000170585	0.95669		1.00609	0.102372	0.00876358		U2504.2/204	0.533977	0.684191
U2400.7/262		3.04262e-05	3.87102e-05	3.29725e-05	3.93192e-05			0.000110374	7.68238e-05	6.05813e-05	5.1765e-05		U2400.7/262	3.5357e-05	4.35666e-06	7.48862e-05	2.58353e-05	0.0529769		2.118	0.730698	1.0827		U1983.0/217	0.536054	0.159778
U2412.1/157		0.000205793	0.000212997	0.000217888	0.000277275			0.000412687	0.000230438	0.0002099	0.000216708		U2412.1/157	0.000228488	3.29019e-05	0.000267433	9.72121e-05	0.493596		1.17045	0.425458	0.227058		U2375.6/191	0.536277	0.214204
U2415.8/157		4.16318e-05	7.41808e-05	6.12479e-05	9.19363e-05			9.98785e-05	5.99334e-05	8.07636e-05	9.95171e-05		U2415.8/157	6.72492e-05	2.12114e-05	8.50231e-05	1.89596e-05	0.258568		1.2643	0.28193	0.338339		U2912.3/239	0.537901	0.166353
U2446.9/361		3.19182e-05	4.13874e-05	6.49873e-05	5.2976e-05			5.95248e-05	7.24399e-05	6.49666e-05	0.000163252		U2446.9/361	4.78172e-05	1.43242e-05	9.00458e-05	4.90904e-05	0.183886		1.88313	1.02663	0.913129		U2005.3/245	0.543942	0.0524116
U2457.6/187		2.77126e-05		1.61354e-05	2.34075e-05					3.87283e-06	7.24113e-05		U2457.6/187	2.24185e-05	5.85163e-06	3.8142e-05	4.8464e-05	0.726154		1.70137	2.16179	0.766694		U1239.6/248	0.645248	7.18558e-05
U2504.2/204		9.24008e-05	5.44974e-06	3.68759e-06	7.28433e-06			5.14399e-05	1.1894e-05	8.61489e-05	8.08286e-06		U2504.2/204	2.72056e-05	4.34883e-05	3.93914e-05	3.68228e-05	0.684191		1.44792	1.3535	0.533977		Homoserine	0.650859	0.0230744
U2507.8/321		0.000640997	0.00052326	0.000380039	0.000780998			0.000989584	0.000492118	0.00042052	0.000772614		U2507.8/321	0.000581323	0.000170604	0.000668709	0.000262386	0.599955		1.15032	0.45136	0.202038		U2372/421	0.650896	0.00912011
U2548.5/204		0.000775096	0.000635699	0.000855808	0.00148732			0.00112213	0.00101665	0.000716825	0.0009343		U2548.5/204	0.00093848	0.000377017	0.000947476	0.000171912	0.967355		1.00959	0.183182	0.0137631		U2920..8/414	0.683545	0.487509
U2552.9/204		8.12407e-05	0.000104439	0.00011472				2.85853e-05	8.47774e-05	7.40879e-05	0.000100222		U2552.9/204	0.000100133	1.71499e-05	7.1918e-05	3.08161e-05	0.186842		0.718223	0.307751	-0.477496		Threonate-lactone	0.693424	0.000522113
U2588.9/535		0.000145104	0.000171565	0.000194115	0.000192544			0.000222925	0.000225655	0.000173385	0.000187437		U2588.9/535	0.000175832	2.29199e-05	0.00020235	2.59989e-05	0.177603		1.15082	0.147862	0.202656		U2134.7/319	0.710355	0.0465958
U2667.7/197		0.000187674	0.000117963		0.000261169								U2667.7/197	0.000188935	7.1611e-05	#DIV/0!	#DIV/0!	#DIV/0!		#DIV/0!	#DIV/0!	#DIV/0!		U3164.5/264	0.731881	0.0256574
U2670.9/284		0.000141793	0.000144073	0.000196837	0.000310241			0.000149358	0.000171768	0.000182479	0.000172599		U2670.9/284	0.000198236	7.88806e-05	0.000169051	1.4001e-05	0.516099		0.852777	0.0706278	-0.22976		U2076.9/204	0.736575	0.160095
U2750.0/494			0.000953422		0.00100551			0.00300135		0.0013925	0.00121664		U2750.0/494	0.000979466	3.6832e-05	0.00187016	0.000983571	0.257152		1.90937	1.00419	0.933097		Inositol-P-glycerol	0.764189	0.0400023
U2754.4/193		0.000137554	0.000198792	2.00746e-05	0.000189228			2.08483e-05	0.000131721	4.22155e-06			U2754.4/193	0.000136412	8.20904e-05	5.22635e-05	6.93123e-05	0.20385		0.38313	0.50811	-1.3841		U2457.6/187	0.766694	0.726154
U2764.1/361		0.00149399	0.00175905	0.00182657	0.00202127			0.00196575	0.0020057	0.00217838	0.00182649		U2764.1/361	0.00177522	0.000217969	0.00199408	0.000144901	0.152858		1.12329	0.0816244	0.167727		U2271.6/249	0.785452	0.151112
U2779.9/361		0.000601914	0.000602663	0.00116364	0.000887581			0.000874516	0.00078069	0.00131203	0.000815465		U2779.9/361	0.00081395	0.000269139	0.000945675	0.000247288	0.498328		1.16183	0.303812	0.216404		U1393/172	0.851555	0.00390621
U2820.4/315		0.000121931	2.33997e-05	4.83033e-05	0.00013275			0.000169466	6.25803e-05	0.000114315	8.44063e-05		U2820.4/315	8.15961e-05	5.39718e-05	0.000107692	4.63219e-05	0.491344		1.31982	0.567698	0.400339		U2138.9/319	0.882736	0.000194189
U2839.3/312		0.000397526		0.000562209	0.000580584			0.000909985	0.000508497	0.00050905	0.000444075		U2839.3/312	0.00051344	0.000100804	0.000592902	0.000213578	0.545701		1.15476	0.415975	0.207599		U3725.7/407	0.891369	0.227575
U2882.1/332		0.000178672	0.000103424	0.000209795	0.000238746			0.000267966	0.000231587	0.000280682	0.000120933		U2882.1/332	0.000182659	5.82415e-05	0.000225292	7.26167e-05	0.396589		1.2334	0.397553	0.302644		U2446.9/361	0.913129	0.183886
U2905.8/324		0.0018907	0.00138005	0.0018063	0.00252719			0.00242016	0.0028049	0.00319447	0.00227099		U2905.8/324	0.00190106	0.000473488	0.00267263	0.000414273	0.0503106		1.40587	0.217917	0.49146		U1788.2/133	0.92033	0.011917
U2915.3/310		2.63559e-05	2.9706e-05	3.67499e-05	4.52862e-05			5.67905e-05	2.99399e-05	5.10452e-05	3.22371e-05		U2915.3/310	3.45245e-05	8.38075e-06	4.25032e-05	1.34204e-05	0.359212		1.2311	0.388722	0.299951		U2750.0/494	0.933097	0.257152
U2920..8/414		0.000193949		0.000158856	0.0005924			0.000323742			0.000688308		U2920..8/414	0.000315068	0.000240816	0.000506025	0.000257787	0.487509		1.60608	0.818193	0.683545		U3104.3/308	0.958073	0.209578
U2924.3/361		0.000459977	0.000658658	0.00073049	0.000546227			0.000573222	0.000593659	0.000514081	0.000558979		U2924.3/361	0.000598838	0.000119668	0.000559985	3.3751e-05	0.570667		0.93512	0.0563607	-0.0967769		Glycine	1.02426	0.200523
U2939.6/191[galactinol]		0.00157383	0.00122773	0.00164103	0.00179193			0.00175913	0.00124272	0.00178546	0.000938141		U2939.6/191[galactinol]	0.00155863	0.000238708	0.00143136	0.000412985	0.617371		0.918347	0.264966	-0.122889		U2015.1/331	1.04514	0.335808
U2942.2/556		0.00715395	0.00963765	0.0122784	0.0131436			0.0106015	0.00731886	0.00834322	0.0082337		U2942.2/556	0.0105534	0.00271291	0.00862432	0.00139583	0.267754		0.817207	0.132263	-0.291226		U2400.7/262	1.0827	0.0529769
U2968.1/435		2.47741e-06	2.86825e-05	1.53266e-05	8.07709e-06					1.07868e-05	1.4868e-05		U2968.1/435	1.36409e-05	1.13236e-05	1.28274e-05	2.88588e-06	0.899606		0.940363	0.211561	-0.0887108		U1559.4/217	1.09963	0.00419884
U2989.2/338(sinapoyl glucose)		0.000220577		0.000270078	0.00019952			0.00021557	0.000246449	0.000305973	0.000193264		U2989.2/338(sinapoyl glucose)	0.000230058	3.62217e-05	0.000240314	4.8904e-05	0.762828		1.04458	0.212572	0.0629217		Arbutin	1.35825	0.131375
U3021.1/324		0.0310203	0.0287808	0.035199	0.0390505			0.0317528	0.0364609	0.0391694	0.0335542		U3021.1/324	0.0335126	0.00455026	0.0352343	0.00326258	0.563379		1.05137	0.0973537	0.0722762		Glycolate	1.39189	0.0346846
U3054.2/361			2.00894e-05	2.04512e-05	1.86813e-05			1.97427e-05	3.10767e-05		1.55075e-05		U3054.2/361	1.97406e-05	9.35072e-07	2.2109e-05	8.04984e-06	0.661845		1.11997	0.40778	0.163464		U1881.3/319	1.46323	0.55405
U3104.3/308		0.000136094	7.37144e-05	1.58226e-05	0.000136256			0.000148601	0.000103633	0.000326786	0.000124023		U3104.3/308	9.04718e-05	5.78242e-05	0.000175761	0.000102348	0.209578		1.94271	1.13127	0.958073		U3245.9/279	1.53141	0.0837694
U3173.6/338		0.000315343	0.000339898	0.000511602	0.000555082			0.000415825	0.000675802	0.000553102	0.000569699		U3173.6/338	0.000430481	0.00012051	0.000553607	0.000106731	0.177672		1.28602	0.247935	0.362912		Valine	1.53816	3.53099e-05
U3218.5/297		0.000540967	0.000521969	0.00069345	0.000724821			0.000501915	0.000561424	0.000657503	0.000478984		U3218.5/297	0.000620302	0.000103664	0.000549957	7.9672e-05	0.325848		0.886596	0.128441	-0.173652		U1667.0/408	2.58479	0.0854066
U3224.4/232		0.000109514	0.000513346	0.000628108	0.000473671			0.000229181	0.000445589	0.000209934	0.000310168		U3224.4/232	0.00043116	0.000224207	0.000298718	0.000107114	0.342554		0.692824	0.248432	-0.529439		Ethylphosphate	2.92967	0.0484915
U3245.9/279		8.08285e-06	5.29804e-05	1.02923e-05	1.63314e-05			7.78798e-05	7.92868e-05	1.4642e-05	8.16675e-05		U3245.9/279	2.19217e-05	2.09972e-05	6.3369e-05	3.25223e-05	0.0837694		2.89069	1.48356	1.53141		Spermidine	#DIV/0!	#DIV/0!
U3285.3/393		3.20706e-05	8.97163e-05	6.18636e-05									U3285.3/393	6.12168e-05	2.88283e-05	#DIV/0!	#DIV/0!	#DIV/0!		#DIV/0!	#DIV/0!	#DIV/0!		U2667.7/197	#DIV/0!	#DIV/0!
U3363.3/296(sterol)		0.00102715	0.000891255	0.000598686	0.00117069			0.000274071	0.000913979	0.000900944	0.000743895		U3363.3/296(sterol)	0.000921945	0.000243844	0.000708222	0.000299576	0.312512		0.768183	0.324939	-0.380479		U3285.3/393	#DIV/0!	#DIV/0!
U3725.7/407		8.34821e-06	7.72181e-06	2.67804e-05	6.95241e-06			4.84179e-06	2.53106e-05	3.09919e-05	3.12366e-05		U3725.7/407	1.24507e-05	9.57014e-06	2.30952e-05	1.24731e-05	0.227575		1.85494	1.0018	0.891369
